# Supplementary material for: Evaluation of Human Sperm Quality In Vitro—Purification of Motile Sperm and Subsequent Assessment of Potential Apoptotic Signs Beyond DNA Fragmentation
Source: Biomolecules. 2026 Jun 23;16(7):928. doi: 10.3390/biom16070928 (PMC13407135; doi:10.3390/biom16070928)
Supplement: Supplementary file 1 [file biomolecules-16-00928-s001.zip]

Archive with 5 entries (5 files):
- Video S2.AVI
- Video S3.AVI
- Video S4.AVI
- Video S5.mp4
- Vidoe S1.AVI
